# Supplementary material for: Sequence Order in the Range 1 to 19 by Chimpanzees on a Touchscreen Task: Processing Two-Digit Arabic Numerals
Source: Animals (Basel). 2023 Feb 21;13(5):774. doi: 10.3390/ani13050774 (PMC10000109; doi:10.3390/ani13050774)
Supplement: Supplementary file 1 [file animals-13-00774-s001.zip]

Archive with 5 entries (5 files):
- Supplementary Document S5.pdf
- Video S1-Ayumu_VNM1to17_20110603.mpg
- Video S2-Pal_VNM_EndFix_11to19_20130913.mpg
- Video S3-Pal_1-19_non-adj_Nonmask4_20130403.mpg
- Video S4-Pal_1-19_non-adj_Mask4_20130403.mpg
